# Supplementary material for: Development and In Vitro and In Vivo Evaluation of an Antineoplastic Copper(II) Compound (Casiopeina III-ia) Loaded in Nonionic Vesicles Using Quality by Design
Source: Int J Mol Sci. 2022 Oct 22;23(21):12756. doi: 10.3390/ijms232112756 (PMC9655312; doi:10.3390/ijms232112756)
Supplement: Supplementary file 1 [file ijms-23-12756-s001.zip]

Archive with 1 entries (1 files):
- ijms-1954334-supplementary.pdf
